# Supplementary material for: A scoping review of knowledge, attitudes, and practices in swine farm biosecurity in North America
Source: Front Vet Sci. 2025 Mar 3;12:1507704. doi: 10.3389/fvets.2025.1507704 (PMC11911468; doi:10.3389/fvets.2025.1507704)
Supplement: Supplementary file 1 [file Table_1.xlsx]

## Sheet: Sheet1
				Initial coding (Results and discussion)
				Conceptual analysis (Frequency)															Relational analysis (who, where, when about the what from conceptual analysis)
Study ID				Trucks/vehicle	Equipment	Personnel	Visitors	Animal/semen mvt	Carcass disposal	Vaccination	PBA	LOS	Manure mgt	Feed	Pests/wildlife	Air and water	production types		Trucks/ vehicle					Employees					Visitors				Animal movement					Feed					Culling					PBA
																			Who	What	How	Where	When	Who	What	Where	How	When	Who	What	Where	When	Who	What	How	Where	When	Who	What	How	Where	When	Who	What	How	Where	When	Who	What
Wu 2018	About attitudes towards biosec adoption as a whole		Internal biosecurity	0		0
			External biosecurity
Wormington 2019			Internal biosecurity	0		0
			External biosecurity
White 2017			Internal biosecurity	0		0
			External biosecurity
Tonsor 2020	Producer willingness to self-protect against disease and invest more in biosecurity		Internal biosecurity	0		0
			External biosecurity
Sykes 2021		#	Internal biosecurity	1		1		1					1						semen delivery vehicle, propane trailer, cull animal trailer	sharing delivery vehicles associated with increased disease risk (PRRSV); higher numbers of deliveries and pick ups associated with increased disease risk; more vehicle traffic on farm associated with increased disease risk		Farm		daily on-site employees	higher employee numbers associated with higher disease risk (PRRSV); annual turn-over of on-site employees associated with higher disease risk	Farm												Fee	Feed deliveries	increase risk of PRRS			Cull trailer	Sharing of culls with disease +animals on same vehicle	increase risk of PRRS
			External biosecurity																use of same trailer for culling animals to dispose infected animals; number of vehicle entrances; numbers of feed deliveries, garbage collections, number of breeding replacement deliveries/month,	having infected animals hauled on same trailer for cull animals associated with lower predicted risk of disease (PRRSv) outbreak		Farm		visitors and re-entering employees	Length of downtime for employee reentry, veterinarian reentry, manure removal employees as
Silva 2019			Internal biosecurity	1		1							1	1		1			deliveries/pick ups	Frequency. Food,feed, culls, garbage,; number of vehicle entrances	increase risk of disease			employees	number of daily onsite employees		increase risk of PRRS
																									Freq of food entry		increase risk of PRRS
			External biosecurity																						freq of annual turnover		increase risk of PRRS
Silva 2018	assess the gaps at external biosecurity and the practices that producers can control or change to mitigate the risk of PRRSV introduction		Internal biosecurity	1		1		1							1	1			Deliveries and pick ups	swine, employees, visitors, garbage, feed, equipment	increase isk			On-farm employees, repair and maintenance personnel, veterinarians and other visitors	entry of persons into swine premises	swine premises	increase risk of PRRS						semen and replacement animals		vehicles transporting them
			External biosecurity	*		*										*			Frequency		increase isk
Pudenz 2019	Adoption of biosecurity practices	#	Internal biosecurity	1		0					1	1					**																															See table 2	Cleaning and disinfection of vehicles
			External biosecurity
Perri 2018	evaluate the role of feed and other possible factors in the early phase of the PED outbreak		Internal biosecurity	0		0								1																								feed	sourcing from contaminatd supply
			External biosecurity
Nicholson 2020	Zoonses awareness of backyard farmers	#	Internal biosecurity	0		0
			External biosecurity
Nair 2020	to identify risk factors associated with swine nurseries with active Salmonella spread.	#	Internal biosecurity	0		0
			External biosecurity
Engeman 2011	document the level and perception of feral swine activity around CSP(commercial swine production) facilities and to identify disease transmission potential to commercial stock in NC.		Internal biosecurity	0		0									1
			External biosecurity
Clark 2020	an examination of the decision making processes associated with investment in biosecurity		Internal biosecurity	0		0
			External biosecurity
Bottoms 2013		#	Internal biosecurity	1		0													trucks for animals
			External biosecurity
Black 2021			Internal biosecurity	0		0
			External biosecurity
Becton 2022			Internal biosecurity	0		0
			External biosecurity
Anderson 2018	To determine if the addition of a bench entry system in a commercial swine facility with a shower lowers the risk of personnel introducing environmental contamination.		Internal biosecurity	0		0						1
			External biosecurity
				5	0	3	0	2	0	0	1	2	2	2	2	2
				*= stated as important factors by paper
[truncated: 17 more columns]
